# Supplementary material for: Rapid Detection of Virus Nucleic Acid via Isothermal Amplification on Plasmonic Enhanced Digitizing Biosensor
Source: Biosensors (Basel). 2022 Jan 28;12(2):75. doi: 10.3390/bios12020075 (PMC8869753; doi:10.3390/bios12020075)
Supplement: Supplementary file 1 [file biosensors-12-00075-s001.zip]

Archive with 1 entries (1 files):
- biosensors-1550467-supplementary.pdf
